# Supplementary material for: A Balanced Dietary Ratio of n-6:n-3 Polyunsaturated Fatty Acids Exerts an Effect on Total Fatty Acid Profile in RBCs and Inflammatory Markers in Subjects with Obesity
Source: Healthcare (Basel). 2023 Aug 18;11(16):2333. doi: 10.3390/healthcare11162333 (PMC10454033; doi:10.3390/healthcare11162333)
Supplement: Supplementary file 1 [file healthcare-11-02333-s001.zip]

Archive with 1 entries (1 files):
- healthcare-2438574-supplementary.pdf
